# Supplementary material for: A Study on the Effect of Quaternization of Polyene Antibiotics’ Structures on Their Activity, Toxicity, and Impact on Membrane Models
Source: Antibiotics (Basel). 2024 Jun 29;13(7):608. doi: 10.3390/antibiotics13070608 (PMC11274224; doi:10.3390/antibiotics13070608)
Supplement: Supplementary file 1 [file antibiotics-13-00608-s001.zip]

Archive with 1 entries (1 files):
- antibiotics-3070807-supplementary.pdf
